# Supplementary material for: Screening of Lactic Acid Bacteria Isolated from Fermented Cowpea and Optimization of Biomass Production Conditions
Source: Foods. 2025 Jan 7;14(2):150. doi: 10.3390/foods14020150 (PMC11765374; doi:10.3390/foods14020150)
Supplement: Supplementary file 1 [file foods-14-00150-s001.zip]

Archive with 1 entries (1 files):
- foods-3365612-supplementary.pdf
